# Supplementary material for: Comparison of Extraction Techniques for the Determination of Volatile Organic Compounds in Liverwort Samples
Source: Molecules. 2022 May 3;27(9):2911. doi: 10.3390/molecules27092911 (PMC9099673; doi:10.3390/molecules27092911)
Supplement: Supplementary file 1 [file molecules-27-02911-s001.zip]

Archive with 1 entries (1 files):
- molecules-1708178-supplementary.pdf
